# Supplementary material for: Hydrogenation of benzoic acid derivatives over Pt/TiO2 under mild conditions
Source: Commun Chem. 2021 Apr 16;4:54. doi: 10.1038/s42004-021-00489-z (PMC9814562; doi:10.1038/s42004-021-00489-z)
Supplement: Supplementary file 3 — Supplementary Data 1 [file 42004_2021_489_MOESM3_ESM.txt]

Optimized fractional coordinates for different adsorbates on  Pt(111)/Pd(111)/Ru(0001) surface:

Pt-BA                               
   1.00000000000000     
    16.6476993560999986    0.0000000000000000    0.0000000000000000
    -8.3238496780000002   14.4173305568999996    0.0000000000000000
     0.0000000000000000    0.0000000000000000   21.7964000702000007
   Pt   C    H    O 
   144     7     6     2
Direct
  0.0000000000000000  0.0000000000000000  0.0000000000000000
  0.1111100010000001  0.0555599999999998  0.1039400060000020
  0.0550559791299913  0.1115730550169852  0.2071412190681947
  0.9987434806651202  0.9989369859104310  0.3122967885247381
  0.1666699989999998  0.0000000000000000  0.0000000000000000
  0.2777799999999999  0.0555599999999998  0.1039400060000020
  0.2206957036230053  0.1096877172536745  0.2073450210535709
  0.1646438055032551  0.9963361840110800  0.3124276221528289
  0.3333300010000002  0.0000000000000000  0.0000000000000000
  0.4444400309999992  0.0555599999999998  0.1039400060000020
  0.3886972962255271  0.1103885537964538  0.2066196212897396
  0.3321367316651175  0.9964857695684607  0.3120428667621832
  0.5000000000000000  0.0000000000000000  0.0000000000000000
  0.6111100010000001  0.0555599999999998  0.1039400060000020
  0.5562344379105744  0.1119788591726157  0.2077688137317316
  0.4988055344013605 -0.0014538895576490  0.3126923318964737
  0.6666700270000021  0.0000000000000000  0.0000000000000000
  0.7777800280000022  0.0555599999999998  0.1039400060000020
  0.7220280439145472  0.1131528514884530  0.2086639810444624
  0.6658514203062841 -0.0003498942787175  0.3122925368189892
  0.8333299729999979  0.0000000000000000  0.0000000000000000
  0.9444400309999992  0.0555599999999998  0.1039400060000020
  0.8882450383703503  0.1126654403351451  0.2075712008720511
  0.8332872306424345  0.0007402666071168  0.3127084869825413
  0.0000000000000000  0.1666699980000033  0.0000000000000000
  0.1111100030000003  0.2222200049999969  0.1039400060000020
  0.0565557114385608  0.2781164473439677  0.2071072061929509
  0.9986092306399916  0.1660230321278790  0.3123646307175191
  0.1666699989999998  0.1666699980000033  0.0000000000000000
  0.2777799870000024  0.2222200049999969  0.1039400060000020
  0.2237960322565718  0.2779979157293045  0.2095853549531576
  0.1612215646757290  0.1608537171724949  0.3131944120126748
  0.3333299869999991  0.1666699980000033  0.0000000000000000
  0.4444400329999993  0.2222200049999969  0.1039400060000020
  0.3874836376436914  0.2775507633503438  0.2080905099234085
  0.3287940880743637  0.1583934070694202  0.3107284258395593
  0.5000000140000012  0.1666699980000033  0.0000000000000000
  0.6111100030000003  0.2222200049999969  0.1039400060000020
  0.5546845232860480  0.2784012582689359  0.2085192656248599
  0.4966444278538823  0.1634597822219887  0.3117397445973873
  0.6666700410000033  0.1666699980000033  0.0000000000000000
  0.7777800300000024  0.2222200049999969  0.1039400060000020
  0.7202060505456004  0.2790764673667840  0.2122285727774685
  0.6621240658435990  0.1650178590417147  0.3159973713352366
  0.8333299869999991  0.1666699980000033  0.0000000000000000
  0.9444400329999993  0.2222200049999969  0.1039400060000020
  0.8878213720122287  0.2781512583524310  0.2083516891339360
  0.8338995272491455  0.1662367167412968  0.3146203361996581
  0.0000000029999967  0.3333300079999972  0.0000000000000000
  0.1111100019999967  0.3888900039999967  0.1039400060000020
  0.0565595464688066  0.4441054198463603  0.2076205701450110
  0.0010327690037101  0.3341635422755861  0.3120546025853411
  0.1666700019999965  0.3333300079999972  0.0000000000000000
  0.2777799870000024  0.3888900039999967  0.1039400060000020
  0.2247727595022879  0.4443756440722492  0.2099699327786772
  0.1634566641272261  0.3309119832065055  0.3134089981890272
  0.3333300050000005  0.3333300079999972  0.0000000000000000
  0.4444400180000017  0.3888900039999967  0.1039400060000020
  0.3894512773798247  0.4439964394626658  0.2114946539921334
  0.3256665368897383  0.3224051528186423  0.3188089680738543
  0.5000000180000015  0.3333300079999972  0.0000000000000000
  0.6111099880000026  0.3888900039999967  0.1039400060000020
  0.5556740906390039  0.4459073462269392  0.2080946407970453
  0.4967233076999732  0.3320723105966497  0.3106770865021418
  0.6666700450000036  0.3333300079999972  0.0000000000000000
  0.7777799870000024  0.3888900039999967  0.1039400060000020
  0.7220412523791616  0.4436633919045441  0.2084037325678711
  0.6619132508215975  0.3348150828641343  0.3213171879897151
  0.8333299900000029  0.3333300079999972  0.0000000000000000
  0.9444399890000028  0.3888900039999967  0.1039400060000020
  0.8884918135024144  0.4433670477016755  0.2080576785228076
  0.8345896706119827  0.3372560503383725  0.3161293751364777
  0.0000000029999967  0.5000000060000005  0.0000000000000000
  0.1111100170000014  0.5555600020000000  0.1039400060000020
  0.0560521228305775  0.6103674176577943  0.2075814622854298
  0.0013344670391150  0.5003671511177659  0.3126024866835037
  0.1666700019999965  0.5000000060000005  0.0000000000000000
  0.2777800009999964  0.5555600020000000  0.1039400060000020
  0.2229160549385819  0.6101959525091686  0.2081404890848934
  0.1682162941566153  0.4993283822205359  0.3134436324614847
  0.3333300039999969  0.5000000060000005  0.0000000000000000
  0.4444400320000028  0.5555600020000000  0.1039400060000020
  0.3885276045958273  0.6086171754759344  0.2097234379002422
  0.3360070550268680  0.4967831903428142  0.3229076763938831
  0.5000000029999967  0.5000000060000005  0.0000000000000000
  0.6111100019999967  0.5555600020000000  0.1039400060000020
  0.5555907856198954  0.6107286764534503  0.2082905484040521
  0.5115768094839748  0.5101040125781610  0.3157934493162582
  0.6666700310000024  0.5000000060000005  0.0000000000000000
  0.7777800579999976  0.5555600020000000  0.1039400060000020
  0.7239761404760828  0.6129348801313683  0.2065305703254723
  0.6754286386825031  0.5067171998187620  0.3094755525126364
  0.8333299470000028  0.5000000060000005  0.0000000000000000
  0.9444400610000017  0.5555600020000000  0.1039400060000020
  0.8896624811678363  0.6108967802891588  0.2074148185990980
  0.8362023049361212  0.5020514456841130  0.3127098324562801
  0.9999999890000026  0.6666700050000003  0.0000000000000000
  0.1111100509999972  0.7222200450000003  0.1039400060000020
  0.0557875973530557  0.7773775812504148  0.2075437413304939
  0.0019274565665003  0.6668735776471906  0.3123491681977740
  0.1666699869999988  0.6666700050000003  0.0000000000000000
  0.2777800209999981  0.7222200450000003  0.1039400060000020
  0.2225952428720709  0.7771284900605258  0.2078251598843613
  0.1677218204145565  0.6656171033392937  0.3127012094331835
  0.3333299900000029  0.6666700050000003  0.0000000000000000
  0.4444400519999974  0.7222200450000003  0.1039400060000020
  0.3890742289961514  0.7765232507311935  0.2075966487279418
  0.3341143887116415  0.6655561248034708  0.3135522466842426
  0.4999999890000026  0.6666700050000003  0.0000000000000000
  0.6111100219999983  0.7222200450000003  0.1039400060000020
  0.5558469086276460  0.7775540857835587  0.2068760602722355
  0.5028566709837455  0.6718996019499940  0.3119924996220588
  0.6666700159999976  0.6666700050000003  0.0000000000000000
  0.7777800499999969  0.7222200450000003  0.1039400060000020
  0.7231063990826891  0.7795004021912363  0.2068936261969517
  0.6736855746345780  0.6743583751095753  0.3116614476035396
  0.8333299609999969  0.6666700050000003  0.0000000000000000
  0.9444400810000033  0.7222200450000003  0.1039400060000020
  0.8896709584799495  0.7788438115819027  0.2073391015435159
  0.8374952964431334  0.6699532976647179  0.3123694772392894
  0.0000000040000003  0.8333299820000022  0.0000000000000000
  0.1111099909999993  0.8888900099999972  0.1039400060000020
  0.0548703134059506  0.9441981836921574  0.2074216343117205
  0.0007830268457045  0.8331679071245767  0.3124175450367357
  0.1666700030000001  0.8333299820000022  0.0000000000000000
  0.2777799899999991  0.8888900099999972  0.1039400060000020
  0.2219683784486656  0.9434455173973882  0.2074862728650641
  0.1668152696521381  0.8315212756056143  0.3127428496237551
  0.3333300059999971  0.8333299820000022  0.0000000000000000
  0.4444400209999984  0.8888900099999972  0.1039400060000020
  0.3895384758133476  0.9438016821454266  0.2074069095841038
  0.3332701149898253  0.8318647552548095  0.3127205600520318
  0.5000000040000003  0.8333299820000022  0.0000000000000000
  0.6111099909999993  0.8888900099999972  0.1039400060000020
  0.5561090063961031  0.9449035209280624  0.2073984054804889
  0.4996967588758544  0.8336199654942138  0.3122345276198470
  0.6666700319999990  0.8333299820000022  0.0000000000000000
  0.7777800189999979  0.8888900099999972  0.1039400060000020
  0.7224342191378080  0.9460939554807747  0.2074278694403106
  0.6682255682852424  0.8361463388872320  0.3124422577372450
  0.8333299769999982  0.8333299820000022  0.0000000000000000
  0.9444400209999984  0.8888900099999972  0.1039400060000020
  0.8886988265066840  0.9459058422005214  0.2072711363782836
  0.8356526167143626  0.8360977091647529  0.3124604053418406
  0.3318879772956307  0.3614728510068953  0.4133711089783291
  0.3861737717591338  0.3161440992135111  0.4104032185089085
  0.4885320637534252  0.3656894923043404  0.4032277078921933
  0.5304084107840216  0.4680398486944741  0.4066791547212324
  0.4764915182750610  0.5136690695005223  0.4109717437667333
  0.3741802594364700  0.4635495516813095  0.4110877480520365
  0.5441136210450849  0.3268178520743120  0.4362833327580519
  0.2623748873889386  0.3222112396983391  0.4330547794707642
  0.3542102944402891  0.2444898213500546  0.4265111251517945
  0.6029716751178028  0.5073761436867619  0.4211672841978510
  0.5115790781249285  0.5850216857751537  0.4278762520385621
  0.3422648886648017  0.4923994340116967  0.4414235816586967
  0.7773736046800809  0.2231616779681923  0.3548706630312468
  0.5164797342128802  0.2917669659201458  0.4871174913382114
  0.6224011085187473  0.3371139693023189  0.4131176377400923

 Pt-CH3COOH
   1.00000000000000     
    16.6476993560999986    0.0000000000000000    0.0000000000000000
    -8.3238496780000002   14.4173305568999996    0.0000000000000000
     0.0000000000000000    0.0000000000000000   21.7964000702000007
   Pt   H    C    O 
   144     4     2     2
Direct
  0.0000000000000000  0.0000000000000000  0.0000000000000000
  0.1111100010000001  0.0555599999999998  0.1039400060000020
  0.0557540761256264  0.1112654514556579  0.2078389331466219
  0.0001348488121474  0.0001990718764422  0.3126635376808564
  0.1666699989999998  0.0000000000000000  0.0000000000000000
  0.2777799999999999  0.0555599999999998  0.1039400060000020
  0.2221317241691166  0.1112689644141438  0.2076085635833411
  0.1665079884795597  0.9997543216187578  0.3125951115520936
  0.3333300010000002  0.0000000000000000  0.0000000000000000
  0.4444400309999992  0.0555599999999998  0.1039400060000020
  0.3886688710622428  0.1109150609145309  0.2073784107176473
  0.3329969042593621  0.9989689322706480  0.3121887215378698
  0.5000000000000000  0.0000000000000000  0.0000000000000000
  0.6111100010000001  0.0555599999999998  0.1039400060000020
  0.5555144921881040  0.1109701346894173  0.2076403124216381
  0.4997912191939384  0.9991041380685876  0.3124285767481450
  0.6666700270000021  0.0000000000000000  0.0000000000000000
  0.7777800280000022  0.0555599999999998  0.1039400060000020
  0.7224956503165940  0.1115641853273742  0.2074414703826997
  0.6666915707693583 -0.0003652734548448  0.3123762381537302
  0.8333299729999979  0.0000000000000000  0.0000000000000000
  0.9444400309999992  0.0555599999999998  0.1039400060000020
  0.8892341967918270  0.1112307133934188  0.2077357132995709
  0.8334979057472642  0.0001203034716889  0.3125252283388327
  0.0000000000000000  0.1666699980000033  0.0000000000000000
  0.1111100030000003  0.2222200049999969  0.1039400060000020
  0.0558008331821808  0.2773310922968065  0.2075747979571356
  0.0001473680091668  0.1666362881441742  0.3126207302276248
  0.1666699989999998  0.1666699980000033  0.0000000000000000
  0.2777799870000024  0.2222200049999969  0.1039400060000020
  0.2227686574109672  0.2775968417075363  0.2077206589848383
  0.1662802933287504  0.1661427973549643  0.3127762198182916
  0.3333299869999991  0.1666699980000033  0.0000000000000000
  0.4444400329999993  0.2222200049999969  0.1039400060000020
  0.3888240824531708  0.2778306458230789  0.2077048370810044
  0.3321570167733210  0.1644798453874127  0.3122387617091049
  0.5000000140000012  0.1666699980000033  0.0000000000000000
  0.6111100030000003  0.2222200049999969  0.1039400060000020
  0.5557672558965051  0.2782139148815790  0.2082015949510568
  0.4989671214263948  0.1640506574150550  0.3119784463248617
  0.6666700410000033  0.1666699980000033  0.0000000000000000
  0.7777800300000024  0.2222200049999969  0.1039400060000020
  0.7214422685511875  0.2786399392761897  0.2090795930282442
  0.6669480424949938  0.1646655540451682  0.3125154757297096
  0.8333299869999991  0.1666699980000033  0.0000000000000000
  0.9444400329999993  0.2222200049999969  0.1039400060000020
  0.8887196968356775  0.2774811675413121  0.2075367149065141
  0.8336784193495609  0.1663043239016013  0.3125057426193345
  0.0000000029999967  0.3333300079999972  0.0000000000000000
  0.1111100019999967  0.3888900039999967  0.1039400060000020
  0.0557376056368811  0.4439126646701358  0.2075690404067659
  0.0006491911294369  0.3332872579628432  0.3122269650640386
  0.1666700019999965  0.3333300079999972  0.0000000000000000
  0.2777799870000024  0.3888900039999967  0.1039400060000020
  0.2222688727748313  0.4438885001867489  0.2076314927160690
  0.1664546030767246  0.3332470553647283  0.3126129513707397
  0.3333300050000005  0.3333300079999972  0.0000000000000000
  0.4444400180000017  0.3888900039999967  0.1039400060000020
  0.3889672508351276  0.4441359655792352  0.2081799819329733
  0.3300836358068064  0.3316853377149339  0.3141918550440997
  0.5000000180000015  0.3333300079999972  0.0000000000000000
  0.6111099880000026  0.3888900039999967  0.1039400060000020
  0.5556096963321607  0.4444347073665416  0.2089346091566944
  0.4988571228040131  0.3298943420522696  0.3122313133664351
  0.6666700450000036  0.3333300079999972  0.0000000000000000
  0.7777799870000024  0.3888900039999967  0.1039400060000020
  0.7225912495480311  0.4446459415323392  0.2086505079632292
  0.6683661044666375  0.3311924852072745  0.3148152430425311
  0.8333299900000029  0.3333300079999972  0.0000000000000000
  0.9444399890000028  0.3888900039999967  0.1039400060000020
  0.8894902570829080  0.4442951194192349  0.2073447588984857
  0.8355142691000961  0.3331921433005401  0.3124265931604890
  0.0000000029999967  0.5000000060000005  0.0000000000000000
  0.1111100170000014  0.5555600020000000  0.1039400060000020
  0.0561957048841691  0.6112852955654273  0.2075984623255970
  0.0013588842457579  0.5003440523870047  0.3122776687554679
  0.1666700019999965  0.5000000060000005  0.0000000000000000
  0.2777800009999964  0.5555600020000000  0.1039400060000020
  0.2222899541973284  0.6108788978185309  0.2077959097584895
  0.1667584867203009  0.5000164413782638  0.3125329649870673
  0.3333300039999969  0.5000000060000005  0.0000000000000000
  0.4444400320000028  0.5555600020000000  0.1039400060000020
  0.3888931333732844  0.6110894597420707  0.2076746293385239
  0.3326721135937321  0.5008625581013127  0.3121899892786231
  0.5000000029999967  0.5000000060000005  0.0000000000000000
  0.6111100019999967  0.5555600020000000  0.1039400060000020
  0.5553167343283971  0.6107143488130183  0.2077791105834409
  0.5007377648492938  0.5037951407870034  0.3139557074158476
  0.6666700310000024  0.5000000060000005  0.0000000000000000
  0.7777800579999976  0.5555600020000000  0.1039400060000020
  0.7214948156440553  0.6095111371431304  0.2091218255894366
  0.6696734929649368  0.5041344768664445  0.3146784372587770
  0.8333299470000028  0.5000000060000005  0.0000000000000000
  0.9444400610000017  0.5555600020000000  0.1039400060000020
  0.8896097049625815  0.6117458010097325  0.2073391558773127
  0.8369066885061557  0.5015873970716334  0.3109250357889422
  0.9999999890000026  0.6666700050000003  0.0000000000000000
  0.1111100509999972  0.7222200450000003  0.1039400060000020
  0.0556491619789563  0.7782185021295461  0.2075524882269787
  0.0014501095879000  0.6674933928660034  0.3122406015342493
  0.1666699869999988  0.6666700050000003  0.0000000000000000
  0.2777800209999981  0.7222200450000003  0.1039400060000020
  0.2222760938169711  0.7778827097042231  0.2077635720009429
  0.1671961084184007  0.6669185210757191  0.3125414004344779
  0.3333299900000029  0.6666700050000003  0.0000000000000000
  0.4444400519999974  0.7222200450000003  0.1039400060000020
  0.3889637632026666  0.7777268909595021  0.2077419818660441
  0.3333470973564572  0.6670165849856234  0.3125438625906292
  0.4999999890000026  0.6666700050000003  0.0000000000000000
  0.6111100219999983  0.7222200450000003  0.1039400060000020
  0.5557964414827583  0.7777671291632814  0.2075653557703220
  0.4999691875642235  0.6677910914928044  0.3125381397393550
  0.6666700159999976  0.6666700050000003  0.0000000000000000
  0.7777800499999969  0.7222200450000003  0.1039400060000020
  0.7223655456351487  0.7774578579971491  0.2073991819992706
  0.6674799632400151  0.6694677984819584  0.3125350040809197
  0.8333299609999969  0.6666700050000003  0.0000000000000000
  0.9444400810000033  0.7222200450000003  0.1039400060000020
  0.8886871563822170  0.7779375671802282  0.2074597532577054
  0.8359952083217373  0.6693111189443417  0.3122773392552411
  0.0000000040000003  0.8333299820000022  0.0000000000000000
  0.1111099909999993  0.8888900099999972  0.1039400060000020
  0.0554403032588800  0.9449048447742907  0.2076466879500141
  0.0007677548838079  0.8340851925538092  0.3122329423955902
  0.1666700030000001  0.8333299820000022  0.0000000000000000
  0.2777799899999991  0.8888900099999972  0.1039400060000020
  0.2219038935378676  0.9444936759269811  0.2076274243992140
  0.1669102733685286  0.8334051915639682  0.3125688577963572
  0.3333300059999971  0.8333299820000022  0.0000000000000000
  0.4444400209999984  0.8888900099999972  0.1039400060000020
  0.3888331789761563  0.9441542337828283  0.2076524351849513
  0.3333442420929416  0.8331201076454913  0.3126107872407746
  0.5000000040000003  0.8333299820000022  0.0000000000000000
  0.6111099909999993  0.8888900099999972  0.1039400060000020
  0.5559288499528914  0.9444571722724773  0.2076818948980218
  0.5000244312907342  0.8333909922154399  0.3125011131562397
  0.6666700319999990  0.8333299820000022  0.0000000000000000
  0.7777800189999979  0.8888900099999972  0.1039400060000020
  0.7228139739527364  0.9447129162247193  0.2074893137953999
  0.6667979645379392  0.8339414028299497  0.3123612128353118
  0.8333299769999982  0.8333299820000022  0.0000000000000000
  0.9444400209999984  0.8888900099999972  0.1039400060000020
  0.8890927012700760  0.9447550778958794  0.2078063308259693
  0.8338525273384789  0.8342108062089947  0.3125579710232092
  0.6228266323597866  0.3377019906047145  0.5204792716304544
  0.6103797984760965  0.4394520202693820  0.5195494586354356
  0.7225879480160137  0.4511623824329222  0.5235614457879790
  0.4449761446089277  0.3894788132531999  0.3528259786226551
  0.6524366305169236  0.4093396256323906  0.5044031596840413
  0.6592647454889372  0.4126513978390566  0.4355281074069957
  0.6618693365041244  0.3449370007967648  0.4098705013972563
  0.6622069465640429  0.4830328940164851  0.4097959462842018
 
 Pd-BA
    1.00000000000000     
    16.6478004456000015    0.0000000000000000    0.0000000000000000
    -8.3239002228000007   14.4174181029999993    0.0000000000000000
     0.0000000000000000    0.0000000000000000   21.7964000702000007
   Pd   C    H    O 
   144     7     6     2
Direct
  0.0000000000000000  0.0000000000000000  0.0000000000000000
  0.1111100039999968  0.0555600010000035  0.1039400060000020
  0.0561996415948105  0.1107125816204589  0.2057621911279160
  0.9993386358783302  0.9959156026250318  0.3093260606565534
  0.1666699889999990  0.0000000000000000  0.0000000000000000
  0.2777800009999964  0.0555600010000035  0.1039400060000020
  0.2220940599127647  0.1101898494282781  0.2057299299734697
  0.1641429083881024  0.9945456504054084  0.3096036835580473
  0.3333300110000010  0.0000000000000000  0.0000000000000000
  0.4444400220000020  0.0555600010000035  0.1039400060000020
  0.3884797578015600  0.1099364384846345  0.2057989855866606
  0.3306295253104700  0.9942211132041486  0.3095940913076806
  0.5000000000000000  0.0000000000000000  0.0000000000000000
  0.6111099539999998  0.0555600010000035  0.1039400060000020
  0.5553872164315840  0.1102581409048567  0.2057081743150652
  0.4974256783488608  0.9948451121735312  0.3096484062411232
  0.6666700460000001  0.0000000000000000  0.0000000000000000
  0.7777800009999964  0.0555600010000035  0.1039400060000020
  0.7222599447697851  0.1106923991810576  0.2058269070531110
  0.6654316820464453  0.9966538354928162  0.3093278266981988
  0.8333299539999999  0.0000000000000000  0.0000000000000000
  0.9444400220000020  0.0555600010000035  0.1039400060000020
  0.8891979103588920  0.1108059062809809  0.2057870118802362
  0.8330251033093440  0.9969892967609503  0.3092400352756121
  0.0000000029999967  0.1666699949999995  0.0000000000000000
  0.1111100059999970  0.2222200120000011  0.1039400060000020
  0.0561295258984800  0.2773468594485834  0.2057958950552378
  0.0000092233894785  0.1628822199463703  0.3090751322563057
  0.1666699920000028  0.1666699949999995  0.0000000000000000
  0.2777799950000031  0.2222200120000011  0.1039400060000020
  0.2242712011226456  0.2780298715172996  0.2073115825061977
  0.1660162226040952  0.1624275549525276  0.3096769556864108
  0.3333300139999977  0.1666699949999995  0.0000000000000000
  0.4444400169999980  0.2222200120000011  0.1039400060000020
  0.3886962570886225  0.2770136095819860  0.2069725623459052
  0.3292223490778555  0.1586969619665131  0.3092837070972839
  0.5000000029999967  0.1666699949999995  0.0000000000000000
  0.6111099490000029  0.2222200120000011  0.1039400060000020
  0.5552927710524942  0.2767793506530997  0.2058998463087884
  0.4978103705909145  0.1585293206390725  0.3093507298608282
  0.6666700489999968  0.1666699949999995  0.0000000000000000
  0.7777799950000031  0.2222200120000011  0.1039400060000020
  0.7219831886749787  0.2771246673937087  0.2055331483133216
  0.6653920204052765  0.1613537699848916  0.3094662460891644
  0.8333299560000000  0.1666699949999995  0.0000000000000000
  0.9444400169999980  0.2222200120000011  0.1039400060000020
  0.8885916449921569  0.2770403622068899  0.2058787668454942
  0.8325416688563925  0.1622005343586729  0.3094133110795773
  0.9999999950000031  0.3333300019999967  0.0000000000000000
  0.1111100170000014  0.3888900239999984  0.1039400060000020
  0.0550395826196801  0.4435894097077344  0.2058428320155463
  0.9988383812127758  0.3288009395316187  0.3093739327487980
  0.1666699849999986  0.3333300019999967  0.0000000000000000
  0.2777800060000004  0.3888900239999984  0.1039400060000020
  0.2221338632186260  0.4438203464284535  0.2058127967028688
  0.1658701865766845  0.3297671420299895  0.3097630082642413
  0.3333300059999971  0.3333300019999967  0.0000000000000000
  0.4444400280000025  0.3888900239999984  0.1039400060000020
  0.3889359696772367  0.4439629499730416  0.2073394906736699
  0.3335063650740690  0.3313349564842818  0.3154705135312476
  0.4999999950000031  0.3333300019999967  0.0000000000000000
  0.6111099600000003  0.3888900239999984  0.1039400060000020
  0.5541543172358228  0.4432310144654017  0.2065467280237912
  0.4968365738654593  0.3229325540173389  0.3108199054024743
  0.6666700419999998  0.3333300019999967  0.0000000000000000
  0.7777800060000004  0.3888900239999984  0.1039400060000020
  0.7215993534371002  0.4439798487700243  0.2062977020644068
  0.6663342846249974  0.3266133273385105  0.3085965434284696
  0.8333299490000030  0.3333300019999967  0.0000000000000000
  0.9444400280000025  0.3888900239999984  0.1039400060000020
  0.8884602636045559  0.4436089786182934  0.2059777379701294
  0.8323530704962143  0.3284113148034586  0.3095327344302552
  0.0000000069999970  0.5000000129999975  0.0000000000000000
  0.1111100119999975  0.5555600020000000  0.1039400060000020
  0.0548409247713067  0.6099927757279192  0.2060600241378912
  0.9972771928116162  0.4946327976273402  0.3100472382651887
  0.1666699960000031  0.5000000129999975  0.0000000000000000
  0.2777800009999964  0.5555600020000000  0.1039400060000020
  0.2216403125546189  0.6103582071351933  0.2058900374648164
  0.1634401706582835  0.4953427115747738  0.3094499794019784
  0.3333300170000015  0.5000000129999975  0.0000000000000000
  0.4444400229999985  0.5555600020000000  0.1039400060000020
  0.3885631969922114  0.6106511416441103  0.2058626601460285
  0.3289633117871257  0.4986805229408629  0.3095688026772730
  0.5000000069999970  0.5000000129999975  0.0000000000000000
  0.6111099539999998  0.5555600020000000  0.1039400060000020
  0.5549971150561518  0.6106371506717716  0.2061260275893096
  0.4978460466102598  0.5039838283078858  0.3123269715850860
  0.6666700529999972  0.5000000129999975  0.0000000000000000
  0.7777800009999964  0.5555600020000000  0.1039400060000020
  0.7213585998950762  0.6099119389345832  0.2062160285789320
  0.6624838719643305  0.4958649518904013  0.3106532143188562
  0.8333299600000004  0.5000000129999975  0.0000000000000000
  0.9444400229999985  0.5555600020000000  0.1039400060000020
  0.8884155908020615  0.6100893003160349  0.2061761652729736
  0.8305833608907219  0.4943943687600287  0.3100759132796446
  0.0000000060000005  0.6666700580000011  0.0000000000000000
  0.1111100130000011  0.7222200249999986  0.1039400060000020
  0.0549022048911877  0.7766559921218110  0.2060252804090371
  0.9965483127802887  0.6612782438032743  0.3098082497318548
  0.1666699949999995  0.6666700580000011  0.0000000000000000
  0.2777800020000001  0.7222200249999986  0.1039400060000020
  0.2217470264501538  0.7768276343642445  0.2060604366417314
  0.1629888050182797  0.6614232702483543  0.3096596151963484
  0.3333300159999979  0.6666700580000011  0.0000000000000000
  0.4444400229999985  0.7222200249999986  0.1039400060000020
  0.3885720771317216  0.7772806821394882  0.2058378159199475
  0.3300805136228963  0.6634039512800474  0.3093277664831428
  0.5000000060000005  0.6666700580000011  0.0000000000000000
  0.6111099550000034  0.7222200249999986  0.1039400060000020
  0.5553600441794313  0.7774203552472894  0.2057843971672670
  0.4980313423081510  0.6687195849573477  0.3096061494475190
  0.6666700520000006  0.6666700580000011  0.0000000000000000
  0.7777800020000001  0.7222200249999986  0.1039400060000020
  0.7219914196007000  0.7772941405008145  0.2054019282981594
  0.6668608651859913  0.6692934042390354  0.3084179496998158
  0.8333299880000027  0.6666700580000011  0.0000000000000000
  0.9444400229999985  0.7222200249999986  0.1039400060000020
  0.8886554430042178  0.7772511939467338  0.2057176414763543
  0.8308888060021021  0.6640099341626660  0.3085149609251016
  0.0000000309999990  0.8333300150000014  0.0000000000000000
  0.1111099949999996  0.8888900370000030  0.1039400060000020
  0.0552547677684671  0.9435125574972385  0.2058396241834100
  0.9975774309884164  0.8283229110803259  0.3098882275506675
  0.1666700199999980  0.8333300150000014  0.0000000000000000
  0.2777799839999986  0.8888900370000030  0.1039400060000020
  0.2216248105496792  0.9430897223441991  0.2059354660041011
  0.1632170525044292  0.8276417087832068  0.3097854224900390
  0.3333300410000035  0.8333300150000014  0.0000000000000000
  0.4444400060000007  0.8888900370000030  0.1039400060000020
  0.3885834873373279  0.9435338509006456  0.2058863051682187
  0.3297050261897924  0.8284253352219347  0.3097708716289499
  0.5000000309999990  0.8333300150000014  0.0000000000000000
  0.6111099379999985  0.8888900370000030  0.1039400060000020
  0.5555043016406168  0.9440100240026849  0.2058394857589309
  0.4973747117248489  0.8311865896508878  0.3093860336872521
  0.6666700769999991  0.8333300150000014  0.0000000000000000
  0.7777799839999986  0.8888900370000030  0.1039400060000020
  0.7222397581455592  0.9440843176525956  0.2058000280938435
  0.6658296677207488  0.8326518133536690  0.3093412069327694
  0.8333299840000024  0.8333300150000014  0.0000000000000000
  0.9444399770000018  0.8888900370000030  0.1039400060000020
  0.8887810535364852  0.9439862382972342  0.2058345396372253
  0.8329002928612688  0.8311799783042637  0.3093517333469867
  0.4528225133959713  0.3148770780392166  0.4060709886434903
  0.5521140595567841  0.3620655405455994  0.4042255195055271
  0.6069218157697563  0.4630019709054199  0.4043595354881219
  0.5566231608104666  0.5136903490494715  0.4060357497368156
  0.4572258437945013  0.4658804793833216  0.4074051424628482
  0.4025586893587943  0.3652612243432168  0.4054778659196349
  0.7046467732517124  0.5048647825079411  0.4260870800643873
  0.4156299869876034  0.2422735432653600  0.4204557395477218
  0.5879675503660156  0.3250157858031057  0.4179790474361597
  0.5949095761740257  0.5861628189154358  0.4203719450229801
  0.4231838324480933  0.5037581180014178  0.4230921376428570
  0.3340056574961900  0.3321932269740134  0.4273205828576924
  0.8082956798402559  0.6173487836246666  0.4521049878642306
  0.7472412812038912  0.4621953703859530  0.4317954061887538
  0.7432747704012611  0.5962906028305864  0.4420478983648617
  
Pd-CH3COOH
   1.00000000000000     
    16.6478004456000015    0.0000000000000000    0.0000000000000000
    -8.3239002228000007   14.4174181029999993    0.0000000000000000
     0.0000000000000000    0.0000000000000000   21.7964000702000007
   Pd   H    C    O 
   144     4     2     2
Direct
  0.0000000000000000  0.0000000000000000  0.0000000000000000
  0.1111100039999968  0.0555600010000035  0.1039400060000020
  0.0548305113053245  0.1113827043401983  0.2058587574120409
  0.9963606908389627  0.0018766163841472  0.3096007880297455
  0.1666699889999990  0.0000000000000000  0.0000000000000000
  0.2777800009999964  0.0555600010000035  0.1039400060000020
  0.2214100262257703  0.1113378300849884  0.2057320704940249
  0.1626933202142121  0.0011433518597243  0.3096634754636364
  0.3333300110000010  0.0000000000000000  0.0000000000000000
  0.4444400220000020  0.0555600010000035  0.1039400060000020
  0.3879985917044748  0.1111753581804296  0.2056916854700913
  0.3291129950063210  0.0006880684755280  0.3092754511090616
  0.5000000000000000  0.0000000000000000  0.0000000000000000
  0.6111099539999998  0.0555600010000035  0.1039400060000020
  0.5547357529858020  0.1111463866031166  0.2057536584758877
  0.4960633650159631  0.0003885915927466  0.3094749784976413
  0.6666700460000001  0.0000000000000000  0.0000000000000000
  0.7777800009999964  0.0555600010000035  0.1039400060000020
  0.7214083402477940  0.1113007074736445  0.2056610807658422
  0.6630437281194399  0.0014703554184683  0.3096087816457552
  0.8333299539999999  0.0000000000000000  0.0000000000000000
  0.9444400220000020  0.0555600010000035  0.1039400060000020
  0.8881616795116277  0.1114301399401379  0.2057257281435143
  0.8297967135046372  0.0019140331507963  0.3095327445640931
  0.0000000029999967  0.1666699949999995  0.0000000000000000
  0.1111100059999970  0.2222200120000011  0.1039400060000020
  0.0550144710473641  0.2780205042419489  0.2058978189713934
  0.9968331353602831  0.1686452989776656  0.3092281593409033
  0.1666699920000028  0.1666699949999995  0.0000000000000000
  0.2777799950000031  0.2222200120000011  0.1039400060000020
  0.2218310332501910  0.2781551697067294  0.2058858432696709
  0.1624728324861736  0.1677977269525639  0.3092407568642291
  0.3333300139999977  0.1666699949999995  0.0000000000000000
  0.4444400169999980  0.2222200120000011  0.1039400060000020
  0.3883251836664153  0.2781640350581033  0.2061316146606902
  0.3282247594834594  0.1658868137202466  0.3094329214767014
  0.5000000029999967  0.1666699949999995  0.0000000000000000
  0.6111099490000029  0.2222200120000011  0.1039400060000020
  0.5549219837557422  0.2780756912051773  0.2062481148858037
  0.4954586254404986  0.1658904198083774  0.3089692744403250
  0.6666700489999968  0.1666699949999995  0.0000000000000000
  0.7777799950000031  0.2222200120000011  0.1039400060000020
  0.7210294721628103  0.2783363400012396  0.2065271715644756
  0.6633199632539908  0.1664204993470132  0.3090675665183139
  0.8333299560000000  0.1666699949999995  0.0000000000000000
  0.9444400169999980  0.2222200120000011  0.1039400060000020
  0.8880915203596607  0.2779593134594641  0.2056157796089377
  0.8302337888215687  0.1679562147698150  0.3091471561078086
  0.9999999950000031  0.3333300019999967  0.0000000000000000
  0.1111100170000014  0.3888900239999984  0.1039400060000020
  0.0551209966992790  0.4447753043607711  0.2059015451189776
  0.9970452524696287  0.3354029460404921  0.3091940782580567
  0.1666699849999986  0.3333300019999967  0.0000000000000000
  0.2777800060000004  0.3888900239999984  0.1039400060000020
  0.2215017094121419  0.4447059366492798  0.2058806824235303
  0.1631348791287763  0.3354587803119790  0.3095405214852358
  0.3333300059999971  0.3333300019999967  0.0000000000000000
  0.4444400280000025  0.3888900239999984  0.1039400060000020
  0.3882969193189013  0.4447426970409090  0.2063375763610808
  0.3269946125767167  0.3330521002259508  0.3109001980967416
  0.4999999950000031  0.3333300019999967  0.0000000000000000
  0.6111099600000003  0.3888900239999984  0.1039400060000020
  0.5547182729695049  0.4449097200459435  0.2070818210567576
  0.4954950075444601  0.3310489860415265  0.3103081243692098
  0.6666700419999998  0.3333300019999967  0.0000000000000000
  0.7777800060000004  0.3888900239999984  0.1039400060000020
  0.7216678897811716  0.4448660018813280  0.2062125912435834
  0.6646986813288860  0.3331301969942234  0.3099886369304200
  0.8333299490000030  0.3333300019999967  0.0000000000000000
  0.9444400280000025  0.3888900239999984  0.1039400060000020
  0.8885500820285082  0.4447485414366839  0.2056568562867082
  0.8320797103870877  0.3344357743639117  0.3090719878162391
  0.0000000069999970  0.5000000129999975  0.0000000000000000
  0.1111100119999975  0.5555600020000000  0.1039400060000020
  0.0550519465727043  0.6115357888213255  0.2058594861220694
  0.9974849674585753  0.5022797413561023  0.3093701241838896
  0.1666699960000031  0.5000000129999975  0.0000000000000000
  0.2777800009999964  0.5555600020000000  0.1039400060000020
  0.2215507408031894  0.6113315452581873  0.2059016427682865
  0.1636199121971084  0.5024313867486353  0.3098990497594501
  0.3333300170000015  0.5000000129999975  0.0000000000000000
  0.4444400229999985  0.5555600020000000  0.1039400060000020
  0.3882001460317113  0.6115647438540575  0.2058686775754423
  0.3296062106862166  0.5023181576492540  0.3094098673588321
  0.5000000069999970  0.5000000129999975  0.0000000000000000
  0.6111099539999998  0.5555600020000000  0.1039400060000020
  0.5548468200983819  0.6113090121842123  0.2059478808465582
  0.4977694324187880  0.5043226429631514  0.3112184579161264
  0.6666700529999972  0.5000000129999975  0.0000000000000000
  0.7777800009999964  0.5555600020000000  0.1039400060000020
  0.7206715516731249  0.6104056441071836  0.2071477088040084
  0.6659669392312823  0.5033367304074868  0.3117646715383292
  0.8333299600000004  0.5000000129999975  0.0000000000000000
  0.9444400229999985  0.5555600020000000  0.1039400060000020
  0.8882061913595078  0.6115965213259620  0.2055651005781487
  0.8327299506573553  0.5027443499763717  0.3084747495072915
  0.0000000060000005  0.6666700580000011  0.0000000000000000
  0.1111100130000011  0.7222200249999986  0.1039400060000020
  0.0547508834984869  0.7781897560272244  0.2058543476480518
  0.9971345966434592  0.6689299046690577  0.3092052442288862
  0.1666699949999995  0.6666700580000011  0.0000000000000000
  0.2777800020000001  0.7222200249999986  0.1039400060000020
  0.2214717704867259  0.7781986428805451  0.2059456288898668
  0.1633656935540769  0.6687739364602476  0.3095776144170513
  0.3333300159999979  0.6666700580000011  0.0000000000000000
  0.4444400229999985  0.7222200249999986  0.1039400060000020
  0.3881761234396507  0.7780944336495207  0.2059794031782859
  0.3296819052682824  0.6686724065621403  0.3095250903240748
  0.5000000060000005  0.6666700580000011  0.0000000000000000
  0.6111099550000034  0.7222200249999986  0.1039400060000020
  0.5549303993042846  0.7781033051627274  0.2057952321275266
  0.4967004575031969  0.6692321914944609  0.3091256829217677
  0.6666700520000006  0.6666700580000011  0.0000000000000000
  0.7777800020000001  0.7222200249999986  0.1039400060000020
  0.7215353963412676  0.7779652040652073  0.2058909844707909
  0.6642393433490674  0.6701947976836731  0.3095697265555752
  0.8333299880000027  0.6666700580000011  0.0000000000000000
  0.9444400229999985  0.7222200249999986  0.1039400060000020
  0.8878850982428927  0.7778691890992707  0.2056837921764124
  0.8316222997230779  0.6704003632251917  0.3093709407766236
  0.0000000309999990  0.8333300150000014  0.0000000000000000
  0.1111099949999996  0.8888900370000030  0.1039400060000020
  0.0546895572884203  0.9448888146584418  0.2058726808852267
  0.9966297538922541  0.8355431360023656  0.3093868985463146
  0.1666700199999980  0.8333300150000014  0.0000000000000000
  0.2777799839999986  0.8888900370000030  0.1039400060000020
  0.2211714966289680  0.9447428914791325  0.2057760358702054
  0.1629180788727093  0.8350575124425226  0.3096997763984906
  0.3333300410000035  0.8333300150000014  0.0000000000000000
  0.4444400060000007  0.8888900370000030  0.1039400060000020
  0.3881484392532629  0.9446240146593161  0.2058692571186568
  0.3295648803396759  0.8349596076737184  0.3097204165597455
  0.5000000309999990  0.8333300150000014  0.0000000000000000
  0.6111099379999985  0.8888900370000030  0.1039400060000020
  0.5550567877820138  0.9447482221844082  0.2058248648133351
  0.4964160829403536  0.8352309949937751  0.3095619772731102
  0.6666700769999991  0.8333300150000014  0.0000000000000000
  0.7777799839999986  0.8888900370000030  0.1039400060000020
  0.7216788718150173  0.9447747645821817  0.2058341897165414
  0.6631544371586556  0.8354444338669399  0.3093053221838987
  0.8333299840000024  0.8333300150000014  0.0000000000000000
  0.9444399770000018  0.8888900370000030  0.1039400060000020
  0.8880588954169955  0.9446716617810483  0.2057916764055639
  0.8306095190885819  0.8364414212417216  0.3095032692090521
  0.6889299945587585  0.3664895727405544  0.5182505844504887
  0.5853131374799586  0.3728071856435098  0.5146212126982429
  0.6939739067348109  0.4774563180356851  0.5213388239651650
  0.4411601126377185  0.3901385482555871  0.3448399072754841
  0.6589165939461196  0.4077613501857679  0.5013020289128418
  0.6639658607846201  0.4130374516169156  0.4322340463303995
  0.6639141848013316  0.3448336396574355  0.4052318587377809
  0.6658978986738864  0.4832901664998391  0.4072948861544207
  
Ru-BA
   1.00000000000000                                                     
    16.2901992797999995    0.0000000000000000    0.0000000000000000     
    -8.1450996398999997   14.1077264089999996    0.0000000000000000     
     0.0000000000000000    0.0000000000000000   21.3712997436999999     
   Ru   C    H    O                                                     
   144     7     6     2                                                                                                      
Direct                                                                  
  0.0555599959999995  0.1111099949999996  0.0000000000000000
  0.0550957275300676  0.1110086543533291  0.1981612268690019
  0.1111100059999970  0.0555599999999998  0.0993700000000004
  0.1107809083631753  0.0553362662952253  0.2954313126662389
  0.2222200009999966  0.1111099949999996  0.0000000000000000
  0.2219325111600947  0.1112253906107319  0.1980487053984226
  0.2777799999999999  0.0555599999999998  0.0993700000000004
  0.2768833839847760  0.0547478090458160  0.2952500411536699
  0.3888899800000019  0.1111099949999996  0.0000000000000000
  0.3892476883687073  0.1115684480544685  0.1983299312391890
  0.4444400120000012  0.0555599999999998  0.0993700000000004
  0.4431500520774209  0.0538796377457780  0.2951875848478511
  0.5555600320000025  0.1111099949999996  0.0000000000000000
  0.5560492689053524  0.1116170983839226  0.1986149517894270
  0.6111099769999981  0.0555599999999998  0.0993700000000004
  0.6118206448617515  0.0549110494103850  0.2954680062373489
  0.7222200450000003  0.1111099949999996  0.0000000000000000
  0.7224634601203197  0.1113224650495307  0.1981936808169235
  0.7777799999999999  0.0555599999999998  0.0993700000000004
  0.7775983360041200  0.0550226829329467  0.2957854825298287
  0.8888900680000020  0.1111099949999996  0.0000000000000000
  0.8889822389538371  0.1110360849637277  0.1984381490643753
  0.9444400120000012  0.0555599999999998  0.0993700000000004
  0.9444768223101949  0.0554877432072017  0.2958969751182261
  0.0555599930000028  0.2777799990000034  0.0000000000000000
  0.0552385254619685  0.2774409221635605  0.1982505965266605
  0.1111099949999996  0.2222199899999993  0.0993700000000004
  0.1103949298066458  0.2217289903128543  0.2955475375096595
  0.2222200049999969  0.2777799990000034  0.0000000000000000
  0.2222507671600505  0.2778988415964141  0.1979345762535795
  0.2777799890000026  0.2222199899999993  0.0993700000000004
  0.2741133432414339  0.2200776151314026  0.2951401216396394
  0.3888899989999999  0.2777799990000034  0.0000000000000000
  0.3897745314643772  0.2781407992805815  0.1985049742331463
  0.4444400009999967  0.2222199899999993  0.0993700000000004
  0.4406347095706605  0.2185659291641402  0.2956459682879800
  0.5555600220000017  0.2777799990000034  0.0000000000000000
  0.5553518572697718  0.2777667505223567  0.1982972576146964
  0.6111099370000019  0.2222199899999993  0.0993700000000004
  0.6101636977633085  0.2207773950934006  0.2975858627589308
  0.7222200349999994  0.2777799990000034  0.0000000000000000
  0.7218980418123205  0.2775690369630867  0.1988641482641299
  0.7777799599999966  0.2222199899999993  0.0993700000000004
  0.7788385399057844  0.2217005899553829  0.2957589809023070
  0.8888900580000012  0.2777799990000034  0.0000000000000000
  0.8884584018047825  0.2772619760366190  0.1982647788370163
  0.9444399719999979  0.2222199899999993  0.0993700000000004
  0.9448070694132166  0.2227787079128759  0.2957755179663777
  0.0555599779999980  0.4444399810000021  0.0000000000000000
  0.0557802016187442  0.4448197317059868  0.1979799247120752
  0.1111099990000000  0.3888899769999981  0.0993700000000004
  0.1112067935680874  0.3888032326126171  0.2954252836766176
  0.2222199899999993  0.4444399810000021  0.0000000000000000
  0.2223803966467049  0.4442646430041869  0.1982297796465095
  0.2777799999999999  0.3888899769999981  0.0993700000000004
  0.2748262648395750  0.3877370371399571  0.2952578173177693
  0.3888899689999974  0.4444399810000021  0.0000000000000000
  0.3894235074002580  0.4445832924178854  0.1982138582910380
  0.4444400120000012  0.3888899769999981  0.0993700000000004
  0.4410718514342004  0.3864384034553568  0.2991457028844024
  0.5555599779999980  0.4444399810000021  0.0000000000000000
  0.5555770712946763  0.4444833186568572  0.1976582278829448
  0.6111099479999993  0.3888899769999981  0.0993700000000004
  0.6132476410522338  0.3889796321440566  0.2954513530719985
  0.7222199899999993  0.4444399810000021  0.0000000000000000
  0.7223169132461866  0.4449981248559723  0.1978260851478792
  0.7777799999999999  0.3888899769999981  0.0993700000000004
  0.7821432837795563  0.3907773828125036  0.2952308705590826
  0.8888900130000010  0.4444399810000021  0.0000000000000000
  0.8884753080199791  0.4439392167169007  0.1981266454055699
  0.9444399540000035  0.3888899769999981  0.0993700000000004
  0.9449934453040957  0.3887975617063109  0.2952955287863716
  0.0555600180000013  0.6111099669999973  0.0000000000000000
  0.0561519026513863  0.6115515904485249  0.1982314652395115
  0.1111100050000005  0.5555599970000031  0.0993700000000004
  0.1111825562770371  0.5555183991315287  0.2954190648017321
  0.2222200160000014  0.6111099669999973  0.0000000000000000
  0.2221837327403819  0.6111108783311183  0.1983555944410956
  0.2777799990000034  0.5555599970000031  0.0993700000000004
  0.2775562245435814  0.5552100414134111  0.2954104577225761
  0.3888899949999995  0.6111099669999973  0.0000000000000000
  0.3893034205413966  0.6107270084417578  0.1985472200156467
  0.4444400109999975  0.5555599970000031  0.0993700000000004
  0.4433999093343425  0.5565564404864254  0.2962280755665573
  0.5555600180000013  0.6111099669999973  0.0000000000000000
  0.5555432898535837  0.6107104196008054  0.1984564652228616
  0.6111099459999991  0.5555599970000031  0.0993700000000004
  0.6128650889946082  0.5582438615075813  0.2990680932271178
  0.7222200309999991  0.6111099669999973  0.0000000000000000
  0.7216856999220314  0.6104664748674272  0.1983818169499709
  0.7777799990000034  0.5555599970000031  0.0993700000000004
  0.7816556535112317  0.5585248483631750  0.2954886673694443
  0.8888900540000009  0.6111099669999973  0.0000000000000000
  0.8884149592204119  0.6108964505738295  0.1983207695419722
  0.9444399520000033  0.5555599970000031  0.0993700000000004
  0.9456672650152320  0.5562256290336004  0.2951474892408782
  0.0555599999999998  0.7777799540000032  0.0000000000000000
  0.0558710556523861  0.7778714164021662  0.1982731244854545
  0.1111099900000028  0.7222199790000019  0.0993700000000004
  0.1111181441391019  0.7224371189827622  0.2958614525739793
  0.2222199979999999  0.7777799540000032  0.0000000000000000
  0.2222418346513480  0.7776383581315646  0.1987064917843488
  0.2777799830000021  0.7222199790000019  0.0993700000000004
  0.2780797687913305  0.7221355625336024  0.2958037554591713
  0.3888899769999981  0.7777799540000032  0.0000000000000000
  0.3889028674378355  0.7779631866761869  0.1982495066622451
  0.4444399959999998  0.7222199790000019  0.0993700000000004
  0.4447619960820039  0.7226078737235352  0.2953211238571797
  0.5555599999999998  0.7777799540000032  0.0000000000000000
  0.5558302412427274  0.7775443331143304  0.1981950338467186
  0.6111099310000014  0.7222199790000019  0.0993700000000004
  0.6125993715410347  0.7251690245200494  0.2953839102118191
  0.7222200120000011  0.7777799540000032  0.0000000000000000
  0.7220875764687524  0.7776804640092059  0.1980778099883460
  0.7777799540000032  0.7222199790000019  0.0993700000000004
  0.7794759858041255  0.7250314594221737  0.2953077568966124
  0.8888900350000029  0.7777799540000032  0.0000000000000000
  0.8887866724679524  0.7780687137005122  0.1981895400656554
  0.9444399659999974  0.7222199790000019  0.0993700000000004
  0.9451358255894228  0.7227012224960712  0.2953118666442436
  0.0555600189999979  0.9444400029999969  0.0000000000000000
  0.0555830289537895  0.9442122995422294  0.1981103301434722
  0.1111100050000005  0.8888900330000027  0.0993700000000004
  0.1111456805122293  0.8888540175241770  0.2955565593654039
  0.2222200020000002  0.9444400029999969  0.0000000000000000
  0.2221925197109188  0.9442839729732994  0.1983088058431934
  0.2777799990000034  0.8888900330000027  0.0993700000000004
  0.2777129726956105  0.8888995443110661  0.2958681760271775
  0.3888899960000032  0.9444400029999969  0.0000000000000000
  0.3888720174620052  0.9445256095940213  0.1983043382578168
  0.4444400109999975  0.8888900330000027  0.0993700000000004
  0.4443698386542050  0.8887745734682795  0.2953082153763902
  0.5555600189999979  0.9444400029999969  0.0000000000000000
  0.5554910116153817  0.9447184334334061  0.1981556630789746
  0.6111099470000028  0.8888900330000027  0.0993700000000004
  0.6109991767028145  0.8887935428935497  0.2954296620654067
  0.7222200309999991  0.9444400029999969  0.0000000000000000
  0.7226302916737423  0.9447953328918587  0.1983310365335439
  0.7777799699999974  0.8888900330000027  0.0993700000000004
  0.7781399121141707  0.8895122555304876  0.2957022207323629
  0.8888900540000009  0.9444400029999969  0.0000000000000000
  0.8890480698960807  0.9447987386840910  0.1982023962161180
  0.9444399819999987  0.8888900330000027  0.0993700000000004
  0.9446209657081367  0.8890069276425825  0.2955199234508158
  0.4476890270308798  0.3934084539213592  0.4004342284305069
  0.4957369609395231  0.3402105636772478  0.3928308151734958
  0.5992604438389745  0.3880519734510904  0.3964127432646281
  0.6520420895167419  0.4912550357545885  0.3961371914787941
  0.6038908422483806  0.5446247803146811  0.4007688752051321
  0.5018824611762546  0.4952738986874868  0.3981652571292537
  0.6449174956791978  0.3318855367799831  0.4065762142793033
  0.3756550568510028  0.3586182865002872  0.4188426143140588
  0.4572698531791012  0.2647500649018963  0.4058407651323228
  0.7271822772507270  0.5265380635438227  0.4090961759712929
  0.6417613651981093  0.6166124156936241  0.4193410401118711
  0.4659208991188314  0.5347239202371787  0.4109561710743898
  0.7622019876170091  0.3380257516858363  0.4246916518661141
  0.6049895200152638  0.2424552394683411  0.4019711709350082
  0.7377691751923353  0.3824931797137519  0.4243634066085512

Ru-CH3COOH                                                                  
   1.00000000000000     
    16.2901992797999995    0.0000000000000000    0.0000000000000000
    -8.1450996398999997   14.1077264089999996    0.0000000000000000
     0.0000000000000000    0.0000000000000000   21.3712997436999999
   Ru   H    C    O 
   144     4     2     2
Direct
  0.0555599959999995  0.1111099949999996  0.0000000000000000
  0.0555783944958777  0.1112001550189293  0.1982932257122156
  0.1111100059999970  0.0555599999999998  0.0993700000000004
  0.1110443748777884  0.0554189767559117  0.2954534980865898
  0.2222200009999966  0.1111099949999996  0.0000000000000000
  0.2221028026222020  0.1111440977006923  0.1982738931072332
  0.2777799999999999  0.0555599999999998  0.0993700000000004
  0.2777903433827248  0.0555194219196421  0.2953080017560393
  0.3888899800000019  0.1111099949999996  0.0000000000000000
  0.3887115281645804  0.1113316397514103  0.1980322296302852
  0.4444400120000012  0.0555599999999998  0.0993700000000004
  0.4445748013413718  0.0557383461627599  0.2949352345181739
  0.5555600320000025  0.1111099949999996  0.0000000000000000
  0.5558664083506748  0.1115924618739729  0.1980129954036253
  0.6111099769999981  0.0555599999999998  0.0993700000000004
  0.6105786448742753  0.0544311341565967  0.2952467933930135
  0.7222200450000003  0.1111099949999996  0.0000000000000000
  0.7221125163361241  0.1106030688357875  0.1980791749264907
  0.7777799999999999  0.0555599999999998  0.0993700000000004
  0.7778584280407014  0.0556203207448458  0.2951666042520742
  0.8888900680000020  0.1111099949999996  0.0000000000000000
  0.8891111788639197  0.1108562802740041  0.1980412765836658
  0.9444400120000012  0.0555599999999998  0.0993700000000004
  0.9442877531941964  0.0554201153914880  0.2956725418845801
  0.0555599930000028  0.2777799990000034  0.0000000000000000
  0.0558393708687127  0.2775899418152349  0.1982734820567133
  0.1111099949999996  0.2222199899999993  0.0993700000000004
  0.1112852740229701  0.2222637723185079  0.2959470011725406
  0.2222200049999969  0.2777799990000034  0.0000000000000000
  0.2219453993274167  0.2775980902535633  0.1982978192287826
  0.2777799890000026  0.2222199899999993  0.0993700000000004
  0.2772608440536152  0.2222127465533947  0.2956016498818519
  0.3888899989999999  0.2777799990000034  0.0000000000000000
  0.3889035701056010  0.2778282559955373  0.1982048421842273
  0.4444400009999967  0.2222199899999993  0.0993700000000004
  0.4431268858831796  0.2210155052914447  0.2953266260216612
  0.5555600220000017  0.2777799990000034  0.0000000000000000
  0.5554532742346953  0.2777797521033741  0.1983685364394593
  0.6111099370000019  0.2222199899999993  0.0993700000000004
  0.6092023129595264  0.2203375993351223  0.2965463799622348
  0.7222200349999994  0.2777799990000034  0.0000000000000000
  0.7223237556735532  0.2783403071054062  0.1981309506069701
  0.7777799599999966  0.2222199899999993  0.0993700000000004
  0.7786711354441073  0.2204462494619928  0.2966268818143281
  0.8888900580000012  0.2777799990000034  0.0000000000000000
  0.8889457968533668  0.2777513208112609  0.1981594748456252
  0.9444399719999979  0.2222199899999993  0.0993700000000004
  0.9445400525530711  0.2221913029115845  0.2952505342023309
  0.0555599779999980  0.4444399810000021  0.0000000000000000
  0.0556262978581036  0.4442324195822567  0.1982872122562765
  0.1111099990000000  0.3888899769999981  0.0993700000000004
  0.1111302885589558  0.3888558008183333  0.2955353861982926
  0.2222199899999993  0.4444399810000021  0.0000000000000000
  0.2219741991689428  0.4445882507615638  0.1982222860622128
  0.2777799999999999  0.3888899769999981  0.0993700000000004
  0.2778095710841327  0.3891981022625872  0.2955545071326193
  0.3888899689999974  0.4444399810000021  0.0000000000000000
  0.3891563485009721  0.4442929715011487  0.1983352001457922
  0.4444400120000012  0.3888899769999981  0.0993700000000004
  0.4428865056425985  0.3884285361280077  0.2954177695113591
  0.5555599779999980  0.4444399810000021  0.0000000000000000
  0.5556392867574805  0.4442408498180064  0.1984286012060423
  0.6111099479999993  0.3888899769999981  0.0993700000000004
  0.6108876653394214  0.3894048111965311  0.2969393044388575
  0.7222199899999993  0.4444399810000021  0.0000000000000000
  0.7222417231210008  0.4445034057505430  0.1987697986399478
  0.7777799999999999  0.3888899769999981  0.0993700000000004
  0.7802168485079941  0.3883724198069077  0.2961281828908304
  0.8888900130000010  0.4444399810000021  0.0000000000000000
  0.8886156632074239  0.4444996765269414  0.1979249131125644
  0.9444399540000035  0.3888899769999981  0.0993700000000004
  0.9459599248062165  0.3891840013072501  0.2952958669656272
  0.0555600180000013  0.6111099669999973  0.0000000000000000
  0.0549424998394917  0.6109367756422676  0.1982371965725134
  0.1111100050000005  0.5555599970000031  0.0993700000000004
  0.1113244712661703  0.5555871788789118  0.2953877768290863
  0.2222200160000014  0.6111099669999973  0.0000000000000000
  0.2226249891700289  0.6112528328698222  0.1982710256357462
  0.2777799990000034  0.5555599970000031  0.0993700000000004
  0.2775054605112126  0.5552198215909467  0.2954519656622814
  0.3888899949999995  0.6111099669999973  0.0000000000000000
  0.3887691864808122  0.6111761090964580  0.1982235162530087
  0.4444400109999975  0.5555599970000031  0.0993700000000004
  0.4441824071583751  0.5557636877659454  0.2953114009276270
  0.5555600180000013  0.6111099669999973  0.0000000000000000
  0.5559156745277115  0.6105740954736242  0.1981318657504560
  0.6111099459999991  0.5555599970000031  0.0993700000000004
  0.6095396216685587  0.5574326607017341  0.2952332443856659
  0.7222200309999991  0.6111099669999973  0.0000000000000000
  0.7223544089380612  0.6110704298914029  0.1984655239327840
  0.7777799990000034  0.5555599970000031  0.0993700000000004
  0.7774505325002475  0.5549154929042724  0.2971511272595664
  0.8888900540000009  0.6111099669999973  0.0000000000000000
  0.8887685483488441  0.6112421248347633  0.1982087589667751
  0.9444399520000033  0.5555599970000031  0.0993700000000004
  0.9453197912080565  0.5554763373122008  0.2950354892795620
  0.0555599999999998  0.7777799540000032  0.0000000000000000
  0.0554314665803351  0.7778236604434196  0.1983750428330503
  0.1111099900000028  0.7222199790000019  0.0993700000000004
  0.1114658874643771  0.7222783161405910  0.2954935538727455
  0.2222199979999999  0.7777799540000032  0.0000000000000000
  0.2222681828024643  0.7777142020057158  0.1982611677758784
  0.2777799830000021  0.7222199790000019  0.0993700000000004
  0.2775293679732225  0.7222859858815631  0.2957004026460658
  0.3888899769999981  0.7777799540000032  0.0000000000000000
  0.3889306666456998  0.7778850482398286  0.1984028147044350
  0.4444399959999998  0.7222199790000019  0.0993700000000004
  0.4445826686033550  0.7224614523527187  0.2954727509516325
  0.5555599999999998  0.7777799540000032  0.0000000000000000
  0.5553956797067804  0.7780373203972346  0.1982310241855230
  0.6111099310000014  0.7222199790000019  0.0993700000000004
  0.6108698783630583  0.7224952512404670  0.2954508327055274
  0.7222200120000011  0.7777799540000032  0.0000000000000000
  0.7224069591814926  0.7775790897593304  0.1983371941754866
  0.7777799540000032  0.7222199790000019  0.0993700000000004
  0.7779057886526847  0.7233449512495181  0.2956110167787410
  0.8888900350000029  0.7777799540000032  0.0000000000000000
  0.8888153787803100  0.7777052927846996  0.1982918044970780
  0.9444399659999974  0.7222199790000019  0.0993700000000004
  0.9454273513119628  0.7232489567746258  0.2955149367667798
  0.0555600189999979  0.9444400029999969  0.0000000000000000
  0.0555922539247212  0.9444076719197010  0.1982659460954519
  0.1111100050000005  0.8888900330000027  0.0993700000000004
  0.1109741881259715  0.8886866823780686  0.2956390323426673
  0.2222200020000002  0.9444400029999969  0.0000000000000000
  0.2220480541617720  0.9442543632195700  0.1982661788818466
  0.2777799990000034  0.8888900330000027  0.0993700000000004
  0.2775881648467914  0.8888088010964234  0.2956357225830840
  0.3888899960000032  0.9444400029999969  0.0000000000000000
  0.3887687895500501  0.9442683333350580  0.1982161887723661
  0.4444400109999975  0.8888900330000027  0.0993700000000004
  0.4442983506892528  0.8888965125983306  0.2956949969944047
  0.5555600189999979  0.9444400029999969  0.0000000000000000
  0.5554701943845317  0.9441404623107637  0.1983367776671731
  0.6111099470000028  0.8888900330000027  0.0993700000000004
  0.6112218310672745  0.8887925319213495  0.2955609452064367
  0.7222200309999991  0.9444400029999969  0.0000000000000000
  0.7222185695003381  0.9444153893777418  0.1982049540824805
  0.7777799699999974  0.8888900330000027  0.0993700000000004
  0.7774907067041164  0.8885938897314148  0.2955620515281936
  0.8888900540000009  0.9444400029999969  0.0000000000000000
  0.8889940714472959  0.9445543537993129  0.1982557709859515
  0.9444399819999987  0.8888900330000027  0.0993700000000004
  0.9445836134090329  0.8891931801675511  0.2955125516992187
  0.6786731176169967  0.3953380915794805  0.5089476137961290
  0.6415055646776460  0.4806475626029891  0.5113131209451324
  0.7657884910773998  0.5198171286533285  0.5116120264616355
  0.7218376214664203  0.2758803294098057  0.3449712874555010
  0.6965931337801904  0.4666164881040484  0.4932657562927516
  0.6958793081627997  0.4693696866765452  0.4229665009605789
  0.6238162654776692  0.4023820363286804  0.3952382285720056
  0.7668072519955001  0.5381359094459807  0.3955159874319889
  
Pt-toluene
   1.00000000000000     
    16.6476993560999986    0.0000000000000000    0.0000000000000000
    -8.3238496780000002   14.4173305568999996    0.0000000000000000
     0.0000000000000000    0.0000000000000000   21.7964000702000007
   Pt   C    H 
   144     7     8
Direct
  0.0000000000000000  0.0000000000000000  0.0000000000000000
  0.1111100010000001  0.0555599999999998  0.1039400060000020
  0.0553319846378690  0.1111256649742558  0.2070074970458329
  0.9987512301193165  0.9985711250985634  0.3122434932401979
  0.1666699989999998  0.0000000000000000  0.0000000000000000
  0.2777799999999999  0.0555599999999998  0.1039400060000020
  0.2219502799460015  0.1103401806047411  0.2074495627399833
  0.1653547263255024  0.9972934430251772  0.3122935263868071
  0.3333300010000002  0.0000000000000000  0.0000000000000000
  0.4444400309999992  0.0555599999999998  0.1039400060000020
  0.3891621725339015  0.1115118122864642  0.2074153634783292
  0.3334440544842250  0.9984833749248569  0.3122714293877054
  0.5000000000000000  0.0000000000000000  0.0000000000000000
  0.6111100010000001  0.0555599999999998  0.1039400060000020
  0.5554889590691179  0.1122399545402260  0.2075152538285650
  0.5001855924298172  0.0001787322652553  0.3125596719296408
  0.6666700270000021  0.0000000000000000  0.0000000000000000
  0.7777800280000022  0.0555599999999998  0.1039400060000020
  0.7217624116282726  0.1116402575764499  0.2078855648859098
  0.6666115690106197  0.0006416601631730  0.3125298379924840
  0.8333299729999979  0.0000000000000000  0.0000000000000000
  0.9444400309999992  0.0555599999999998  0.1039400060000020
  0.8883037285017003  0.1114393990335513  0.2075357754801264
  0.8331742199436194  0.0002902098362309  0.3126678528184355
  0.0000000000000000  0.1666699980000033  0.0000000000000000
  0.1111100030000003  0.2222200049999969  0.1039400060000020
  0.0561509489583700  0.2776535161568613  0.2068429193655907
  0.9979007757686162  0.1652535063861495  0.3122148452620145
  0.1666699989999998  0.1666699980000033  0.0000000000000000
  0.2777799870000024  0.2222200049999969  0.1039400060000020
  0.2239831857719450  0.2780979796012516  0.2087566260778235
  0.1615970005954870  0.1613550146019508  0.3121583535587417
  0.3333299869999991  0.1666699980000033  0.0000000000000000
  0.4444400329999993  0.2222200049999969  0.1039400060000020
  0.3887730611165449  0.2787926870092460  0.2102713006830395
  0.3310638939280432  0.1608941847427820  0.3117462852940923
  0.5000000140000012  0.1666699980000033  0.0000000000000000
  0.6111100030000003  0.2222200049999969  0.1039400060000020
  0.5538760809977160  0.2795399845488298  0.2095021792198140
  0.4999120800106693  0.1665960411854344  0.3129873130526900
  0.6666700410000033  0.1666699980000033  0.0000000000000000
  0.7777800300000024  0.2222200049999969  0.1039400060000020
  0.7211197255707533  0.2778423712629769  0.2075043527853219
  0.6663557027623204  0.1670399866751978  0.3127201820478415
  0.8333299869999991  0.1666699980000033  0.0000000000000000
  0.9444400329999993  0.2222200049999969  0.1039400060000020
  0.8884543298761713  0.2773828038662290  0.2074935470194998
  0.8327498782644647  0.1667600969961279  0.3125578370484717
  0.0000000029999967  0.3333300079999972  0.0000000000000000
  0.1111100019999967  0.3888900039999967  0.1039400060000020
  0.0562786437610570  0.4439767746075262  0.2075217126972876
  0.9990345557732507  0.3330224519653104  0.3122426795352779
  0.1666700019999965  0.3333300079999972  0.0000000000000000
  0.2777799870000024  0.3888900039999967  0.1039400060000020
  0.2242445506289136  0.4446425286435381  0.2090038420241759
  0.1617469331040256  0.3307396149541985  0.3114658733858784
  0.3333300050000005  0.3333300079999972  0.0000000000000000
  0.4444400180000017  0.3888900039999967  0.1039400060000020
  0.3895929395695740  0.4438990654852553  0.2112647466653511
  0.3259483533233627  0.3241659828388328  0.3180310370285887
  0.5000000180000015  0.3333300079999972  0.0000000000000000
  0.6111099880000026  0.3888900039999967  0.1039400060000020
  0.5546116612906054  0.4446438411308710  0.2102326138443954
  0.5002394656062273  0.3331771629871695  0.3209282917835514
  0.6666700450000036  0.3333300079999972  0.0000000000000000
  0.7777799870000024  0.3888900039999967  0.1039400060000020
  0.7218810241702941  0.4441976364754116  0.2073826011064843
  0.6668054428530780  0.3334795042794195  0.3129658880982443
  0.8333299900000029  0.3333300079999972  0.0000000000000000
  0.9444399890000028  0.3888900039999967  0.1039400060000020
  0.8888870316736009  0.4436001360899911  0.2075847102746250
  0.8331993651425238  0.3331383323926354  0.3125632352093247
  0.0000000029999967  0.5000000060000005  0.0000000000000000
  0.1111100170000014  0.5555600020000000  0.1039400060000020
  0.0559035325958797  0.6105405155996178  0.2077007941527103
  0.0003910291815998  0.4996612107237835  0.3124527754711570
  0.1666700019999965  0.5000000060000005  0.0000000000000000
  0.2777800009999964  0.5555600020000000  0.1039400060000020
  0.2227384307344224  0.6106857138133238  0.2078782628077911
  0.1667083216268162  0.4995350738458826  0.3127170237287895
  0.3333300039999969  0.5000000060000005  0.0000000000000000
  0.4444400320000028  0.5555600020000000  0.1039400060000020
  0.3888169521159840  0.6092507769754228  0.2090004048480756
  0.3345018436115761  0.4992142689570421  0.3189458557294833
  0.5000000029999967  0.5000000060000005  0.0000000000000000
  0.6111100019999967  0.5555600020000000  0.1039400060000020
  0.5553601559177915  0.6095511917645617  0.2087015034141131
  0.5094295373296195  0.5075792889586402  0.3179593901427150
  0.6666700310000024  0.5000000060000005  0.0000000000000000
  0.7777800579999976  0.5555600020000000  0.1039400060000020
  0.7230869122014429  0.6114954383985907  0.2074059129649053
  0.6726776866617526  0.5024354220405307  0.3116509559773917
  0.8333299470000028  0.5000000060000005  0.0000000000000000
  0.9444400610000017  0.5555600020000000  0.1039400060000020
  0.8896191318787356  0.6109303171399806  0.2076296185710278
  0.8349504924644620  0.4999301854150487  0.3122293612803177
  0.9999999890000026  0.6666700050000003  0.0000000000000000
  0.1111100509999972  0.7222200450000003  0.1039400060000020
  0.0559203822059981  0.7774367134226922  0.2077566145149466
  0.0011182229498727  0.6663672450852438  0.3124819632610878
  0.1666699869999988  0.6666700050000003  0.0000000000000000
  0.2777800209999981  0.7222200450000003  0.1039400060000020
  0.2228281008485679  0.7774614282343105  0.2077086311041915
  0.1672632419653468  0.6661393452334646  0.3124619358461889
  0.3333299900000029  0.6666700050000003  0.0000000000000000
  0.4444400519999974  0.7222200450000003  0.1039400060000020
  0.3893970113865257  0.7771280468967059  0.2075248500841470
  0.3338989562463310  0.6667705568197296  0.3127469911797367
  0.4999999890000026  0.6666700050000003  0.0000000000000000
  0.6111100219999983  0.7222200450000003  0.1039400060000020
  0.5558104517793102  0.7773422796288586  0.2068432862203093
  0.5027707809784568  0.6717701705289136  0.3114315886858317
  0.6666700159999976  0.6666700050000003  0.0000000000000000
  0.7777800499999969  0.7222200450000003  0.1039400060000020
  0.7223535527517342  0.7781707568720484  0.2070137550811396
  0.6721215974138049  0.6719123916767697  0.3121333761011069
  0.8333299609999969  0.6666700050000003  0.0000000000000000
  0.9444400810000033  0.7222200450000003  0.1039400060000020
  0.8893127091896689  0.7781896081701064  0.2074835478868272
  0.8361795904105228  0.6681034717676269  0.3122731434890257
  0.0000000040000003  0.8333299820000022  0.0000000000000000
  0.1111099909999993  0.8888900099999972  0.1039400060000020
  0.0552440010907704  0.9441188736953293  0.2074727311707934
  0.0005105232664253  0.8329585106616417  0.3125812506403151
  0.1666700030000001  0.8333299820000022  0.0000000000000000
  0.2777799899999991  0.8888900099999972  0.1039400060000020
  0.2224516098335525  0.9437656770698850  0.2076317754872356
  0.1670064165105594  0.8322892599660608  0.3124791698702031
  0.3333300059999971  0.8333299820000022  0.0000000000000000
  0.4444400209999984  0.8888900099999972  0.1039400060000020
  0.3897541390139667  0.9444886381781761  0.2075904167419693
  0.3336813115060470  0.8330235410465275  0.3124857114656758
  0.5000000040000003  0.8333299820000022  0.0000000000000000
  0.6111099909999993  0.8888900099999972  0.1039400060000020
  0.5560025348634885  0.9449626083821374  0.2074800535320945
  0.5003503489825074  0.8343947895730610  0.3122504156540941
  0.6666700319999990  0.8333299820000022  0.0000000000000000
  0.7777800189999979  0.8888900099999972  0.1039400060000020
  0.7220184879008369  0.9451333099385001  0.2075439995338375
  0.6681827689937266  0.8355754705364278  0.3122677156369041
  0.8333299769999982  0.8333299820000022  0.0000000000000000
  0.9444400209999984  0.8888900099999972  0.1039400060000020
  0.8884545199606989  0.9450175381985276  0.2073402101323072
  0.8348570142378265  0.8346815267975628  0.3122581314574037
  0.3178059806968201  0.3674860678834821  0.4110674907467179
  0.3676272498396861  0.3175551043172800  0.4113282892863751
  0.4704605629536019  0.3632968937244183  0.4118650313878541
  0.5165032159895611  0.4661154348476998  0.4112755447268190
  0.4668430647846218  0.5162209123808745  0.4110382270982103
  0.3646973857740489  0.4696520406378552  0.4090802456695670
  0.5106773062386325  0.3228699774233005  0.4568305335130670
  0.2457950260437086  0.3309225756896590  0.4267515194509720
  0.3305390333398027  0.2457800469067537  0.4274886796794889
  0.5883772277013348  0.5031088425850925  0.4272901383078884
  0.5036680527388545  0.5882349482939417  0.4266820094033074
  0.3335058484194163  0.5010850626949364  0.4377149951082586
  0.5857902920714914  0.3537244029870968  0.4502157583703839
  0.4784004252340096  0.2475005767432038  0.4508599421252509
  0.4980009760448809  0.3370968606098906  0.5043208158889410
  
  
